# Supplementary material for: Differences and Correlations in Nutrient Intake and Hematological Markers Between Iron-Deficient and Non-Iron-Deficient Female Basketball Players: A Preliminary Study
Source: Nutrients. 2026 May 27;18(11):1718. doi: 10.3390/nu18111718 (PMC13259344; doi:10.3390/nu18111718)
Supplement: Supplementary file 1 [file nutrients-18-01718-s001.zip]

Archive with 1 entries (1 files):
- nutrients-4321971-supplementary.pdf
